# Supplementary material for: Use of Anti-Thrombotic Drugs and In-Hospital Mortality in Acute Aortic Dissection Patients
Source: Diagnostics (Basel). 2022 Sep 26;12(10):2322. doi: 10.3390/diagnostics12102322 (PMC9600500; doi:10.3390/diagnostics12102322)
Supplement: Supplementary file 1 [file diagnostics-12-02322-s001.zip]

Archive with 6 entries (6 files):
- .DS_Store
- 20220907 Hori AAD Suppl Table S1.pdf
- 20220907 Hori AAD Suppl Table S2.pdf
- 20220907 Hori AAD Suppl Table S3.pdf
- 20220907 Hori AAD Suppl Table S4.pdf
- 20220909 Hori AAD Suppl Table S5.xlsx
