# Supplementary material for: Use of Anti-Thrombotic Drugs and In-Hospital Mortality in Acute Aortic Dissection Patients
Source: Diagnostics (Basel). 2022 Sep 26;12(10):2322. doi: 10.3390/diagnostics12102322 (PMC9600500; doi:10.3390/diagnostics12102322)
Supplement: Supplementary file 1 [file diagnostics-12-02322-s001.zip › 20220909 Hori AAD Suppl Table S5.xlsx]

## Sheet: Suppl Table 1
	Suppl Table 1. Cox proportional hazard model for all-cause mortality in TRANSFERRED acute aortic dissection patients (type A)
		Model 1			Model 2			Model 3			Model 4
		β	SE	p-value	β	SE	p-value	β	SE	p-value	β	SE	p-value
	Age	0.01	0.01	0.23	-	-	-	-	-	-	-	-	-
	Sex	-0.02	0.23	0.94	-	-	-	-	-	-	-	-	-
	Systolic BP	-0.02	<0.01	<0.01	-0.02	0.004	<0.01	-	-	-	-	-	-
	Diastolic BP	-0.01	0.008	0.19	-0.01	0.008	0.17	0.004	0.01	0.76	0.01	0.01	0.51
	Heart rate	0.011	0.006	0.05	0.01	0.006	0.07	-0.003	0.007	0.68	-0.004	0.007	0.57
	eGFR	-0.028	0.006	<0.01	-0.03	0.006	<0.01	-0.027	0.007	<0.01	-	-	-
	Surgery	-2.39	0.25	<0.01	-2.38	0.25	<0.01	-	-	-	-	-	-
	JCS	0.86	0.1	<0.01	0.85	0.1	<0.01	0.54	0.14	<0.01	0.4	0.17	0.01
	Past history
	A Fib	-1.05	0.72	0.15	-1.21	0.72	0.1	-0.8	0.74	0.28	-	-	-
	CAD	0.76	0.4	0.06	0.7	0.4	0.09	0.7	0.49	0.15	-	-	-
	Other CVD	0.005	0.36	0.99	-0.08	0.37	0.83	-0.08	0.4	0.84	-	-	-
	PAD	0.16	0.35	0.64	0.05	0.36	0.89	0.08	0.41	0.85	0.07	0.43	0.87
	VTE	-12.01	744.56	0.99	-12.06	752.05	0.99	-11.5	771.4	0.98	-12.3	1284	0.99
	LV dysfunction	-13.03	789.73	0.99	-12.99	788.9	0.99	-12.4	1015	0.99	-	-	-
	HT	-0.8	0.31	0.01	-0.88	0.32	<0.01	-0.26	0.39	0.5	-0.55	0.44	0.21
	DM	-0.55	0.59	0.35	-0.58	0.59	0.33	-	-	-	-	-	-
	DLp	-0.23	0.33	0.49	-0.2	0.34	0.56	-	-	-	-	-	-
	Genetic and others	0.57	0.62	0.35	0.71	0.63	0.26	0.53	0.87	0.55	1.35	0.87	0.12
	Smoking	-0.64	0.31	0.04	-0.86	0.36	0.02	-	-	-	-	-	-
	Alcohol	-0.68	0.34	0.04	-0.8	0.38	0.03	-0.67	0.4	0.1	-0.56	0.46	0.22
	post-AVR	1.02	0.59	0.09	1.01	0.61	0.1	1.3	0.63	0.04	1.69	0.76	0.03
	post-MVR	0	.	.	0	.	.	0	.	.	0	.	.
	CABG	-12.01	627.8	0.98	-12.24	633.99	0.98	-11.5	822.9	0.98	-13	1317	0.99
	Intervention to aortic aneurysm and/or dissection	0.27	0.47	0.57	0.18	0.49	0.72	0.73	0.51	0.15	0.61	0.53	0.25
	Complication
	Major bleeding	1.52	0.32	<0.01	1.48	0.32	<0.01	1.86	0.37	<0.01	2.3	0.43	<0.01
	Infarction by aortic dissection	1.54	0.27	<0.01	1.52	0.27	<0.01	1.47	0.32	<0.01	1.2	0.36	<0.01
	Paroxymal A Fib	-1.66	0.52	<0.01	-1.75	0.52	<0.01	-1.28	0.53	0.02	-1.6	0.62	0.01
	Medication on admission
	RAAS inhibitor	-0.06	0.31	0.85	-0.14	0.31	0.66	0.09	0.34	0.79	-0.12	0.37	0.75
	CCB	0.36	0.29	0.22	0.29	0.29	0.33	0.85	0.34	0.01	0.88	0.39	0.02
	β-blocker	0.04	0.39	0.93	-0.05	0.39	0.89	0.34	0.44	0.44	0.03	0.55	0.96
	diuretics	0.6	0.44	0.17	0.48	0.44	0.27	1.17	0.46	0.01	1.19	0.52	0.02
	α-blocker	1.2	0.52	0.02	1.16	0.52	0.03	1.23	0.54	0.02	0.98	0.59	0.09
	warfarin	0.16	0.53	0.77	-0.002	0.54	0.99	0.1	0.56	0.85	0.34	0.78	0.66
	DOAC	-13.03	787.37	0.99	-13.24	796.32	0.99	-13.1	1146	0.99	-12.8	2322	0.99
	aspirin	0.8	0.41	0.05	0.75	0.42	0.07	0.85	0.5	0.09	0.47	0.68	0.49
	clopidogrel	-14.17	771.42	0.99	-14.35	776.75	0.99	-12.8	797.1	0.98	-13.4	882.2	0.99
	cilostazol	-13.03	673.45	0.98	-13.12	675.96	0.98	-12.6	796.4	0.99	-13.7	1306	0.99
	prasugrel	0	.	.	0	.	.	0	.	.	0	.	.
	other anti-platelet drug	1.18	1.01	0.24	1.14	1.02	0.27	1.36	1.12	0.23	1.38	1.16	0.23
	Anti-coagulant (warfarin or DOAC)	-0.33	0.52	0.52	-0.48	0.53	0.36	-0.07	0.54	0.9	0.25	0.73	0.73
	Anti-platelet drug (aspirin, clopidogrel, cilostazol, or prasugrel)	-0.02	0.38	0.96	-0.11	0.38	0.78	0.46	0.46	0.32	0.14	0.61	0.82
	Both anti-coagulant and anti-platelet	0.55	0.72	0.44	0.49	0.72	0.5	0.62	0.75	0.4	0.11	0.92	0.91
	Anti-coagulant or anti-platelet	-0.26	0.34	0.45	-0.41	0.36	0.25	0.14	0.41	0.74	0.24	0.58	0.68
	Model 1 : Unadjusted
	Model 2 : Adjusted for age and sex
	Model 3 : Adjusted for age, sex, surgery, systolic BP, DLp, DM and smoking
	Model 4 : Model 3 + history of A fib, CAD, other CVD and LV dysfunction
	SE; standard error, HR, hazard ratio, BP; blood pressure, eGFR; estimated glomerular filtration rate, A Fib; atrial fibrillation, CAD; coronary artery diseases, CVD; cardiovascular diseases, PAD; peripheral arterial diseases, VTE; venous thromboembolism, LV; left ventricular, HT; hypertension, DM; diabetes mellitus, DLp: dyslipidemia, AVR; aortic valve replacement, MVR; mitral valve replacement, …
	Genetic and others includes Marfan syndrome, Loeys-Dietz syndrome, and Behçet's disease.

## Sheet: Suppl Table 2
	Suppl Table 2. Cox proportional hazard model for all-cause mortality in TRANSFERRED acute aortic dissection patients (type B)
		Model 1			Model 2			Model 3			Model 4
		β	SE	p-value	β	SE	p-value	β	SE	p-value	β	SE	p-value
	Age	0.0005	0.02	0.98	-	-	-	-	-	-	-	-	-
	Sex	-0.64	0.65	0.32	-	-	-	-	-	-	-	-	-
	Systolic BP	-0.03	0.01	0.02	-0.03	0.01	0.01	-	-	-	-	-	-
	Diastolic BP	-0.02	0.02	0.24	-0.02	0.02	0.18	0.006	0.024	0.8	0.01	0.03	0.63
	Heart rate	0.03	0.01	0.04	0.03	0.02	0.05	0.04	0.02	0.02	0.02	0.02	0.25
	eGFR	-0.02	0.01	0.04	-0.02	0.01	0.02	-0.03	0.01	0.04
	Surgery	0.77	0.59	0.19	0.85	0.59	0.15
	JCS	1.23	0.25	<0.01	1.23	0.26	<0.01	0.86	0.42	0.04	0.55	0.58	0.35
	Past history
	A Fib	1.93	0.67	<0.01	2.05	0.69	<0.01	2.1	0.72	0.004	-	-	-
	CAD	-14.08	1484	0.99	-14	1480	0.99	-13.9	1557	0.99	-	-	-
	Other CVD	0.18	0.77	0.81	0.16	0.78	0.83	0.03	0.8	0.97	-	-	-
	PAD	0.47	0.6	0.43	0.5	0.61	0.41	0.42	0.63	0.51	0.77	0.75	0.31
	VTE	0	.	.	0	.	.	0	.	.	0	.	.
	LV dysfunction	0	.	.	0	.	.	0	.	.	-	-	-
	HT	14.09	1400	0.99	14.07	1400	0.99	14.4	1435	0.99	14.5	2278	0.99
	DM	0.12	0.77	0.87	0.17	0.77	0.82	-	-	-	-	-	-
	DLp	-0.04	0.66	0.95	-0.02	0.66	0.98	-	-	-	-	-	-
	Genetic and others	-14.07	1509	0.99	-14.11	1513	0.99	-14	1560	0.99	-14.6	2338	0.99
	Smoking	0.21	0.6	0.72	-0.01	0.7	0.99	-	-	-	-	-	-
	Alcohol	-0.2	0.57	0.73	-0.39	0.6	0.52	-0.25	0.65	0.71	-0.35	0.76	0.65
	post-AVR	-14.09	1577	0.99	-14.02	1587	0.99	-14.2	1695	0.99	-14.5	1898	0.99
	post-MVR	-11.01	1501	0.99	-11.13	1515	0.99	-11.4	1646	0.99	-1.43	10117	0.99
	CABG	-12.01	1543	0.99	-12.16	1558	0.99	-11.8	1685	0.99	-1.02	6215	0.99
	Intervention to aortic aneurysm and/or dissection	-0.45	1.04	0.67	-0.41	1.05	0.7	-0.5	1.1	0.64	-15.6	2271	0.99
	Complication
	Major bleeding	3.87	0.59	<0.01	4.24	0.71	<0.01	4.77	0.94	<0.01	4.42	1.11	<0.01
	Infarction by aortic dissection	2.04	0.57	<0.01	2.04	0.57	<0.01	2.12	0.61	<0.01	2.16	0.72	<0.01
	Paroxymal A Fib	-14.09	1435	0.99	-13.95	1435	0.99	-14	1492	0.99	-14.1	2302	0.99
	Medication on admission
	RAAS inhibitor	-16.67	1711	0.99	-16.6	1710	0.99	-16.7	1742	0.99	-17.6	1910	0.99
	CCB	0.14	0.61	0.82	0.33	0.63	0.6	0.19	0.69	0.78	-0.17	0.84	0.84
	β-blocker	-0.2	0.78	0.8	-0.05	0.78	0.94	-0.33	0.82	0.69	-1.39	1.17	0.24
	diuretics	1.9	0.79	0.02	1.83	0.79	0.02	1.88	0.87	0.03	0.91	1.14	0.43
	α-blocker	-14.05	1838	0.99	-13.97	1835	0.99	-14.1	1840	0.99	-15	3093	0.99
	warfarin	0.4	1.06	0.71	0.7	1.07	0.51	0.64	1.09	0.56	-1.05	1.59	0.51
	DOAC	-13.02	2047	0.99	-13.25	2020	0.99	-13.2	2205	0.99	-15.5	6501	0.99
	aspirin	-15.16	1903	0.99	-15.33	1875	0.99	-15.5	1957	0.99	-16.7	2867	0.99
	clopidogrel	-13.04	2043	0.99	-13.26	2052	0.99	-13.2	1963	0.99	-13.8	6529	0.99
	cilostazol	-13.05	1571	0.99	-13.68	1616	0.99	-14.7	2098	0.99	0	.	.
	prasugrel	0	.	.	0	.	.	0	.	.	0	.	.
	other anti-platelet drug	-12.01	2086	0.99	-12.41	2152	0.99	-11.4	1486	0.99	-15.3	8158	0.99
	Anti-coagulant (warfarin or DOAC)	-0.12	1.04	0.91	0.05	1.05	0.96	0.24	1.08	0.83	-0.86	1.45	0.55
	Anti-platelet drug (aspirin, clopidogrel, cilostazol, or prasugrel)	-15.19	1457	0.99	-15.19	1449	0.99	-15.1	1556	0.99	-16.8	2309	0.99
	Both anti-coagulant and anti-platelet	-13.03	1218	0.99	-13.01	1217	0.99	-13.1	1428	0.99	-14.9	2180	0.99
	Anti-coagulant or anti-platelet	-1.02	1.04	0.33	-0.94	1.05	0.37	-0.68	1.1	0.54	-2.6	1.8	0.15
	Model 1 : Unadjusted
	Model 2 : Adjusted for age and sex
	Model 3 : Adjusted for age, sex, surgery, systolic BP, DLp, DM and smoking
	Model 4 : Model 3 + history of A fib, CAD, other CVD and LV dysfunction
	SE; standard error, HR, hazard ratio, BP; blood pressure, eGFR; estimated glomerular filtration rate, A Fib; atrial fibrillation, CAD; coronary artery diseases, CVD; cardiovascular diseases, PAD; peripheral arterial diseases, VTE; venous thromboembolism, LV; left ventricular, HT; hypertension, DM; diabetes mellitus, DLp: dyslipidemia, AVR; aortic valve replacement, MVR; mitral valve replacement, …
	Genetic and others includes Marfan syndrome, Loeys-Dietz syndrome, and Behçet's disease.

## Sheet: Suppl Table 3
	Suppl Table 3. Cox proportional hazard model for all-cause mortality in HOSPITALIZED acute aortic dissection patients (type A)
		Model 1			Model 2			Model 3			Model 4
		β	SE	p-value	β	SE	p-value	β	SE	p-value	β	SE	p-value
	Age	0.006	0.01	0.65	-	-	-	-	-	-	-	-	-
	Sex	-0.11	0.31	0.72	-	-	-	-	-	-	-	-	-
	Systolic BP	-0.02	0.006	<0.01	-0.02	0.006	<0.01	-	-	-	-	-	-
	Diastolic BP	-0.005	0.01	0.63	-0.005	0.01	0.61	0.021	0.015	0.16	0.02	0.016	0.23
	Heart rate	0.01	0.008	0.11	0.012	0.008	0.12	-0.0014	0.0081	0.87	-0.004	0.0088	0.65
	eGFR	-0.028	0.007	<0.01	-0.028	0.007	<0.01	-0.027	0.0081	<0.01
	Surgery	-1.7	0.33	<0.01	-1.7	0.33	<0.01	-	-	-	-	-	-
	JCS	0.82	0.13	<0.01	0.83	0.13	<0.01	0.73	0.16	<0.01	0.61	0.18	<0.01
	Past history
	A Fib	-1.34	1.01	0.19	-1.48	1.02	0.15	-1.29	1.03	0.21	-	-	-
	CAD	0.67	0.53	0.21	0.63	0.53	0.23	0.77	0.55	0.16	-	-	-
	Other CVD	0.22	0.42	0.6	0.17	0.42	0.69	0.15	0.43	0.73	-	-	-
	PAD	0.04	0.45	0.93	-0.04	0.46	0.93	0.072	0.47	0.88	-0.012	0.49	0.98
	VTE	-12.01	915.23	0.99	-12.04	919.33	0.99	-12.3	1167	0.99	-13.3	2050	0.99
	LV dysfunction	-13.04	930.19	0.99	-13.02	930.55	0.99	-12.1	0.5	0.73	-	-	-
	HT	-0.28	0.48	0.56	-0.33	0.48	0.5	-0.18	0.5	0.73	-0.46	0.53	0.39
	DM	-0.56	0.73	0.44	-0.58	0.73	0.42	-	-	-	-	-	-
	DLp	-0.23	0.42	0.58	-0.2	0.42	0.63	-	-	-	-	-	-
	Genetic and others	0.47	0.77	0.54	0.58	0.78	0.46	0.53	0.87	0.55	1.37	0.88	0.12
	Smoking	-0.52	0.36	0.15	-0.78	0.42	0.06	-	-	-	-	-	-
	Alcohol	-0.52	0.38	0.18	-0.65	0.43	0.13	-0.58	0.45	0.2	-0.26	0.49	0.59
	post-AVR	1.03	0.73	0.16	1.004	0.75	0.18	1.64	0.78	0.03	1.7	0.84	0.04
	post-MVR	0	.	.	0	.	.	0	.	.	0	.	.
	CABG	-12.01	776.4	0.99	-12.14	778.45	0.99	-12.1	1153	0.99	-13.9	2048	0.99
	Intervention to aortic aneurysm and/or dissection	0.1	0.61	0.87	0.019	0.63	0.98	0.44	0.64	0.5	0.32	0.67	0.63
	Complication
	Major bleeding	1.66	0.38	<0.01	1.62	0.39	<0.01	1.99	0.44	<0.01	2.24	0.48	<0.01
	Infarction by aortic dissection	1.63	0.33	<0.01	1.64	0.33	<0.01	1.68	0.36	<0.01	1.45	0.39	<0.01
	Paroxymal A Fib	-1.27	0.53	0.02	-1.34	0.53	0.01	-1.16	0.54	0.03	-1.49	0.62	0.02
	Medication on admission
	RAAS inhibitor	-0.073	0.38	0.85	-0.11	0.38	0.77	-0.077	0.4	0.85	-0.16	0.42	0.71
	CCB	0.54	0.35	0.12	0.52	0.36	0.14	0.85	0.38	0.03	0.81	0.42	0.06
	β-blocker	-0.1	0.49	0.84	-0.15	0.49	0.76	0.15	0.51	0.77	-0.016	0.59	0.98
	diuretics	0.58	0.54	0.28	0.52	0.54	0.34	1.26	0.57	0.03	0.97	0.63	0.12
	α-blocker	1.32	0.61	0.03	1.31	0.61	0.03	1.66	0.65	0.01	1.7	0.67	0.01
	warfarin	0.23	0.61	0.71	0.14	0.63	0.83	0.13	0.65	0.85	0.38	0.84	0.65
	DOAC	-13.03	969.9	0.99	-13.12	972.53	0.99	-12.8	1184	0.99	-12.3	2183	0.99
	aspirin	0.61	0.54	0.26	0.55	0.55	0.31	0.82	0.56	0.15	0.68	0.69	0.32
	clopidogrel	-14.21	884.34	0.99	-14.39	881.58	0.99	-13.5	1183	0.99	-14.5	1343	0.99
	cilostazol	-13.04	823.72	0.99	-13.05	824.28	0.99	-13.2	1208	0.99	-13.4	1289	0.99
	prasugrel	0	.	.	0	.	.	0	.	.	0	.	.
	other anti-platelet drug	1.69	1.02	0.1	1.62	1.03	0.12	2.24	1.15	0.05	2.38	1.23	0.05
	Anti-thrombus during hospitalization
	Anti-coagulant (warfarin or DOAC)	-1.62	0.6	<0.01	-1.64	0.6	<0.01	-1.58	0.62	0.01	-1.47	0.63	0.02
	Anti-platelet drug (aspirin, clopidogrel, cilostazol, or prasugrel)	-2.88	1.01	<0.01	-2.9	1.01	<0.01	-2.58	1.02	0.01	-2.74	1.03	0.008
	Both anti-coagulant and anti-platelet	-15.2	860.56	0.99	-15.19	859.87	0.99	-15.4	1040	0.99	-15.8	1145	0.99
	Anti-coagulant or anti-platelet	-2.12	0.53	<0.01	-2.17	0.53	<0.01	-2	0.54	<0.01	-1.95	0.56	<0.01
	Model 1 : Unadjusted
	Model 2 : Adjusted for age and sex
	Model 3 : Adjusted for age, sex, surgery, systolic BP, DLp, DM and smoking
	Model 4 : Model 3 + history of A fib, CAD, other CVD and LV dysfunction
	SE; standard error, HR, hazard ratio, BP; blood pressure, eGFR; estimated glomerular filtration rate, A Fib; atrial fibrillation, CAD; coronary artery diseases, CVD; cardiovascular diseases, PAD; peripheral arterial diseases, VTE; venous thromboembolism, LV; left ventricular, HT; hypertension, DM; diabetes mellitus, DLp: dyslipidemia, AVR; aortic valve replacement, MVR; mitral valve replacement, …
	Genetic and others includes Marfan syndrome, Loeys-Dietz syndrome, and Behçet's disease.

## Sheet: Suppl Table 4
	Suppl Table 4. Cox proportional hazard model for all-cause mortality in HOSPITALIZED acute aortic dissection patients (type B)
		Model 1			Model 2			Model 3			Model 4
		β	SE	p-value	β	SE	p-value	β	SE	p-value	β	SE	p-value
	Age	0.004	0.025	0.88	-	-	-	-	-	-	-	-	-
	Sex	-0.65	0.79	0.41	-	-	-	-	-	-	-	-	-
	Systolic BP	-0.011	0.014	0.4	-0.012	0.014	0.37	-	-	-	-	-	-
	Diastolic BP	-0.002	0.018	0.9	-0.005	0.019	0.79	0.013	0.027	0.63	0.026	0.03	0.39
	Heart rate	0.033	0.016	0.04	0.035	0.018	0.05	0.038	0.019	0.04	0.029	0.022	0.19
	eGFR	-0.022	0.012	0.08	-0.025	0.013	0.05	-0.025	0.014	0.08	-	-	-
	Surgery	0.38	0.8	0.63	0.48	0.8	0.55	-	-	-	-	-	-
	JCS	1.04	0.42	0.01	1.03	0.43	0.02	0.9	0.52	0.09	0.86	0.71	0.23
	Past history
	A Fib	1.79	0.8	0.03	1.87	0.83	0.02	1.89	0.88	0.03	-	-	-
	CAD	-14.08	1721	0.99	-13.99	1722	0.99	-13.5	1780	0.99	-	-	-
	Other CVD	-15.23	1650	0.99	-15.32	1649	0.99	-15.4	1609	0.99	-	-	-
	PAD	0.44	0.69	0.53	0.44	0.71	0.53	0.56	0.72	0.44	1.39	0.84	0.09
	VTE	0	.	.	0	.	.	0	.	.	0	.	.
	LV dysfunction	0	.	.	0	.	.	0	.	.	-	-	-
	HT	14.1	1594	0.99	14.09	1589	0.99	14.59	1621	0.99	16.68	4979	0.99
	DM	-0.38	1.06	0.72	-0.32	1.06	0.76	-	-	-	-	-	-
	DLp	-1.02	1.05	0.33	-1	1.06	0.34	-	-	-	-	-	-
	Genetic and others	-14.07	1681	0.99	-13.84	1682	0.99	-13.99	1749	0.99	-16	5052	0.99
	Smoking	0.26	0.69	0.71	-0.099	0.8	0.9	-	-	-	-	-	-
	Alcohol	-0.15	0.65	0.82	-0.42	0.68	0.54	-0.29	0.73	0.69	-0.64	0.86	0.46
	post-AVR	-14.1	1749	0.99	-13.79	1754	0.99	-13.8	1788	0.99	-16.1	4672	0.99
	post-MVR	-11.01	2104	0.99	-11.24	2140	0.99	-11.7	2274	0.99	-2.72	36423	0.99
	CABG	-12.01	1962	0.99	-12.21	1995	0.99	-11.1	2106	0.99	-0.2	20754	1
	Intervention to aortic aneurysm and/or dissection	-15.21	1776	0.99	-15.16	1769	0.99	-15	1771	0.99	-15.5	3049	0.99
	Complication
	Major bleeding	3.82	0.68	<0.01	4.17	0.81	<0.01	4.96	1.12	<0.01	4.87	1.3	<0.01
	Infarction by aortic dissection	2.58	0.66	<0.01	2.6	0.66	<0.01	2.93	0.74	<0.01	2.55	0.82	<0.01
	Paroxymal A Fib	-14.1	1623	0.99	-13.95	1622	0.99	-13.7	1586	0.99	-16.1	5844	0.99
	Medication on admission
	RAAS inhibitor	-16.67	1876	0.99	-16.64	1879	0.99	-16.8	1837	0.99	-17.88	2867	0.99
	CCB	-0.014	0.69	0.98	0.14	0.71	0.85	0.079	0.76	0.92	0.05	0.85	0.95
	β-blocker	-0.81	1.06	0.44	-0.7	1.02	0.51	-0.98	1.09	0.37	-18.1	3078	0.99
	diuretics	-14.05	2135	0.99	-14.13	2151	0.99	-14.4	2232	0.99	-17.7	6448	0.99
	α-blocker	-14.05	2021	0.99	-13.99	2021	0.99	-13.8	2025	0.99	-16.2	7084	0.99
	warfarin	-15.13	2435	0.99	-14.86	2386	0.99	-14.8	2284	0.99	-15.9	2732	0.99
	DOAC	-13.02	2372	0.99	-13.32	2347	0.99	-12.7	2425	0.99	-17.7	46153	0.99
	aspirin	-15.17	2114	0.99	-15.46	2096	0.99	-15.2	2221	0.99	-17.9	4184	0.99
	clopidogrel	-12.03	1628	0.99	-12.25	1637	0.99	-13.1	2527	0.99	-15.7	18002	0.99
	cilostazol	-13.06	1757	0.99	-13.7	1797	0.99	-13.3	2184	0.99	0	.	.
	prasugrel	0	.	.	0	.	.	0	.	.	0	.	.
	other anti-platelet drug	-12.01	2395	0.99	-12.37	2454	0.99	-11.6	2603	0.99	-18.2	35679	0.99
	Anti-thrombus during hospitalization
	Anti-coagulant (warfarin or DOAC)	-15.13	2087	0.99	-15.03	2073	0.99	-14.9	2056	0.99	-16.2	3448	0.99
	Anti-platelet drug (aspirin, clopidogrel, cilostazol, or prasugrel)	-0.38	1.06	0.72	-0.31	1.08	0.78	-0.04	1.11	0.97	0.34	1.17	0.77
	Both anti-coagulant and anti-platelet	-12.01	1770	0.99	-12.29	1802	0.99	-11.23	1907	0.99	-15.3	19601	0.99
	Anti-coagulant or anti-platelet	-0.91	1.06	0.39	-0.82	1.08	0.44	-0.62	1.09	0.57	-0.46	1.13	0.68
	Model 1 : Unadjusted
	Model 2 : Adjusted for age and sex
	Model 3 : Adjusted for age, sex, surgery, systolic BP, DLp, DM and smoking
	Model 4 : Model 3 + history of A fib, CAD, other CVD and LV dysfunction
	SE; standard error, HR, hazard ratio, BP; blood pressure, eGFR; estimated glomerular filtration rate, A Fib; atrial fibrillation, CAD; coronary artery diseases, CVD; cardiovascular diseases, PAD; peripheral arterial diseases, VTE; venous thromboembolism, LV; left ventricular, HT; hypertension, DM; diabetes mellitus, DLp: dyslipidemia, AVR; aortic valve replacement, MVR; mitral valve replacement, …
	Genetic and others includes Marfan syndrome, Loeys-Dietz syndrome, and Behçet's disease.

## Sheet: Suppl Table 5
	Suppl Table S5. Cox proportional hazard model for all-cause mortality in HOSPITALIZED acute aortic dissection patients																	森川先生より
	Stanford type A			Model 1			Model 2			Model 3			Model 4					1) Type A
	On admission		During hospitaliztion	β	SE	p-value	β	SE	p-value	β	SE	p-value	β	SE	p-value					Model 1			Model 2			Model 3			Model 4
	Anti-coagulant	No	Yes (a)	-1.3	0.6	0.03	-1.3	0.6	0.03	-1.2	0.6	0.04	-1.1	0.6	0.08					β	SE	p-value	β	SE	p-value	β	SE	p-value	β	SE	p-value
		Yes	Yes (b)	-19.4	5083	0.9	-20.9	14190	0.9	-86	476400	0.9	-20.8	16900124	1			No anti-platelet drug on admission	Anti-platelet therapy during hospitalization	-16.5	1066	0.9	-16.5	1064	0.9	-15.7	850.8	0.9	-15.9	972.8	0.9
	Anti-platelet drug	No	Yes (a)	-16.5	1066	0.9	-16.5	1064	0.9	-15.7	850.8	0.9	-15.9	972.8	0.9			Anti-platelet drug on admission	Anti-platelet therapy during hospitalization	-1.9	1.1	0.09	-1.8	1.1	0.1	-38.4	56823	0.9	-118.3	264068	0.9
		Yes	Yes (b)	-1.9	1.1	0.09	-1.8	1.1	0.1	-38.4	56823	0.9	-118.3	264068	0.9			No anti-coagulant drug on admission	Anti-coagulant therapy during hospitalization	-1.3	0.6	0.03	-1.3	0.6	0.03	-1.2	0.6	0.04	-1.1	0.6	0.08
	Stanford type B			Model 1			Model 2			Model 3			Model 4					Anti-coagulant drug on admission	Anti-coagulant therapy during hospitalization	-19.4	5083	0.9	-20.9	14190	0.9	-86	476400	0.9	-20.8	16900124	1
			During hospitaliztion	β	SE	p-value	β	SE	p-value	β	SE	p-value	β	SE	p-value
	Anti-coagulant	No	Yes (a)	-13	1494	0.9	-13.2	1504	0.9	-13.2	1492	0.9	-16.3	7455	0.9			2) Type B
		Yes	Yes (b)	-	-		-	-		-	-		-	-						Model 1			Model 2			Model 3			Model 4
	Anti-platelet drug	No	Yes (a)	0.2	1.1	0.85	0.3	1.1	0.76	0.6	1.1	0.6	1	1.2	0.4					β	SE	p-value	β	SE	p-value	β	SE	p-value	β	SE	p-value
		Yes	Yes (b)	-	-		-	-		-	-		-	-				No anti-platelet drug on admission	Anti-platelet therapy during hospitalization	0.2	1.1	0.85	0.3	1.1	0.76	0.6	1.1	0.6	1	1.2	0.4
	Model 1 : Unadjusted																	Anti-platelet drug on admission	Anti-platelet therapy during hospitalization	-	-		-	-		-	-		-	-
	Model 2 : Adjusted for age and sex																	No anti-coagulant drug on admission	Anti-coagulant therapy during hospitalization	-13	1494	0.9	-13.2	1504	0.9	-13.2	1492	0.9	-16.3	7455	0.9
	Model 3 : Adjusted for age, sex, surgery, systolic BP, DLp, DM and smoking																	Anti-coagulant drug on admission	Anti-coagulant therapy during hospitalization	-	-		-	-		-	-		-	-
	Model 4 : Model 3 + history of A fib, CAD, other CVD and LV dysfunction																	Model 1 : Unadjusted
	SE; standard error, HR, hazard ratio, BP; blood pressure, eGFR; estimated glomerular filtration rate, A Fib; atrial fibrillation, CAD; coronary artery diseases, CVD; cardiovascular diseases, PAD; peripheral arterial diseases, VTE; venous thromboembolism, LV; left ventricular, HT; hypertension, DM; diabetes mellitus, DLp: dyslipidemia, AVR; aortic valve replacement, MVR; mitral valve replacement, …																	Model 2 : Adjusted for age and sex
																		Model 3 : Adjusted for age, sex, surgery, systolic BP, DLp, DM and smoking
	Genetic and others includes Marfan syndrome, Loeys-Dietz syndrome, and Behçet's disease.																	Model 4 : Model 3 + history of A fib, CAD, other CVD and LV dysfunction
	(a): newly administered during hospitalization, (b): continued during hospitalization																	SE; standard error, HR, hazard ratio, BP; blood pressure, eGFR; estimated glomerular filtration rate, A Fib; atrial fibrillation, CAD; coronary artery diseases, CVD; cardiovascular diseases, PAD; peripheral arterial diseases, VTE; venous thromboembolism, LV; left ventricular, HT; hypertension, DM; diabetes mellitus, DLp: dyslipidemia, AVR; aortic valve replacement, MVR; mitral valve replacement, …
																		Genetic and others includes Marfan syndrome, Loeys-Dietz syndrome, and Behçet's disease.
